# Supplementary material for: ﻿Review of the genus Isca (Ephemeroptera, Leptophlebiidae) from China with a new species and a new species record
Source: Zookeys. 2025 Apr 11;1234:239–58. doi: 10.3897/zookeys.1234.140905 (PMC12008727; doi:10.3897/zookeys.1234.140905)
Supplement: XML Treatment for Isca acutata [file zookeys.1234.140905-treatment1.xml]

<!DOCTYPE tp:taxon-treatment
  PUBLIC "-//TaxonX//DTD Taxonomic Treatment Publishing DTD v0 20100105//EN" "tax-treatment-NSO.dtd">
<tp:taxon-treatment xmlns:tp="http://www.plazi.org/taxpub"><tp:treatment-meta><kwd-group><label>Taxon classification</label><kwd>
                <named-content content-type="kingdom">Animalia</named-content>
              </kwd><kwd>
                <named-content content-type="order">Ephemeroptera</named-content>
              </kwd><kwd>
                <named-content content-type="family">Leptophlebiidae</named-content>
              </kwd></kwd-group><mixed-citation publication-type="journal"><person-group><name><surname>Gong</surname><given-names>De-Wen</given-names></name><name><surname>Zhou</surname><given-names>Chang-Fa</given-names></name></person-group><article-title>﻿Review of the genus <italic><tp:taxon-name><tp:taxon-name-part taxon-name-part-type="genus" reg="Isca">Isca</tp:taxon-name-part></tp:taxon-name></italic> (<tp:taxon-name><tp:taxon-name-part taxon-name-part-type="order">Ephemeroptera</tp:taxon-name-part></tp:taxon-name>, <tp:taxon-name><tp:taxon-name-part taxon-name-part-type="family">Leptophlebiidae</tp:taxon-name-part></tp:taxon-name>) from China with a new species and a new species record</article-title><source>Zookeys</source><day>11</day><month>04</month><year>2025</year><volume>1234</volume><fpage>239</fpage><lpage>258</lpage><pub-id pub-id-type="doi">10.3897/zookeys.1234.140905</pub-id></mixed-citation></tp:treatment-meta><tp:nomenclature><label>﻿</label><tp:taxon-name>
              <object-id xmlns:xlink="http://www.w3.org/1999/xlink" content-type="arpha" xlink:type="simple">BDFDA142-B505-5672-B164-DBF20FF90CCF</object-id>
              <tp:taxon-name-part taxon-name-part-type="genus" reg="Isca">Isca</tp:taxon-name-part>
              <tp:taxon-name-part taxon-name-part-type="species" reg="acutata">acutata</tp:taxon-name-part>
              <object-id xmlns:xlink="http://www.w3.org/1999/xlink" content-type="zoobank" xlink:type="simple">https://zoobank.org/13349861-975E-460C-917E-CEC50D0F32F3</object-id>
            </tp:taxon-name><tp:taxon-status xmlns:xlink="http://www.w3.org/1999/xlink" xlink:type="simple">sp. nov.</tp:taxon-status><xref ref-type="fig" rid="F1">Figs 1</xref><xref ref-type="fig" rid="F2">, 2</xref><xref ref-type="fig" rid="F3">, 3</xref><xref ref-type="fig" rid="F4">, 4</xref><xref ref-type="fig" rid="F5">, 5</xref><xref ref-type="fig" rid="F6">, 6A</xref></tp:nomenclature><tp:treatment-sec sec-type="material" id="SECID0ENZAE"><title>Material examined.</title><p><bold><italic>Holotype</italic></bold> • 1 male imago, Shuiman Village, Wuzhishan City, Hainan Province, China, 730m a.s.l., <named-content xmlns:xlink="http://www.w3.org/1999/xlink" content-type="dwc:verbatimCoordinates" xlink:type="simple"><named-content content-type="geo-json" specific-use="{&#34;type&#34;:&#34;Point&#34;,&#34;coordinates&#34;:[109.679361,18.907855]}" id="NCID0E2ZAE" xlink:type="simple">18.907855°N, 109.679361°E</named-content></named-content>, 2024-I-8-10, Dewen Gong, Xuhongyi Zheng leg. <bold><italic>Paratypes</italic></bold> • 1 male imago (reared from nymph) and 10 nymphs, same data as holotype.</p></tp:treatment-sec><tp:treatment-sec sec-type="material" id="SECID0ED1AE"><title>Other material.</title><p>• 3 female subimagoes (reared from nymphs), 21 nymphs, Limu Mountain, Wuzhishan City, Hainan Province, China, 627m a.s.l., <named-content xmlns:xlink="http://www.w3.org/1999/xlink" content-type="dwc:verbatimCoordinates" xlink:type="simple"><named-content content-type="geo-json" specific-use="{&#34;type&#34;:&#34;Point&#34;,&#34;coordinates&#34;:[109.746047,19.169685]}" id="NCID0EM1AE" xlink:type="simple">19.169685°N, 109.746047°E</named-content></named-content>, 2023-IV-29, Dewen GONG, Xiaofang Chen, Xinhe Qiang leg. • 4 nymphs, Jianfengling Moutain, Ledong County, Hainan Province, China, 850 m a.s.l., <named-content xmlns:xlink="http://www.w3.org/1999/xlink" content-type="dwc:verbatimCoordinates" xlink:type="simple"><named-content content-type="geo-json" specific-use="{&#34;type&#34;:&#34;Point&#34;,&#34;coordinates&#34;:[108.854413,18.743911]}" id="NCID0EU1AE" xlink:type="simple">18.743911°N, 108.854413°E</named-content></named-content>, 2022-VI-29, Dewen Gong, Manqing Ding, Xinhe QIANG leg. • 1 nymph, Nandao Farm, Sanya City, Hainan Province, China, 231 m a.s.l., <named-content xmlns:xlink="http://www.w3.org/1999/xlink" content-type="dwc:verbatimCoordinates" xlink:type="simple"><named-content content-type="geo-json" specific-use="{&#34;type&#34;:&#34;Point&#34;,&#34;coordinates&#34;:[109.388103,18.394447]}" id="NCID0E31AE" xlink:type="simple">18.394447°N, 109.388103°E</named-content></named-content>, 2022-VII-6, Dewen Gong, Manqing Ding, Xinhe Qiang leg. • 2 male imagoes, 5nymphs, Qixianling Mountain, Baoting County, Hainan Province, China, 280 m a.s.l., <named-content xmlns:xlink="http://www.w3.org/1999/xlink" content-type="dwc:verbatimCoordinates" xlink:type="simple"><named-content content-type="geo-json" specific-use="{&#34;type&#34;:&#34;Point&#34;,&#34;coordinates&#34;:[109.692115,18.702331]}" id="NCID0EE2AE" xlink:type="simple">18.702331°N, 109.692115°E</named-content></named-content>, 2024-I-11, Dewen Gong, Xuhongyi Zheng leg.</p></tp:treatment-sec><tp:treatment-sec sec-type="description" id="SECID0EJ2AE"><title>Description.</title><p><bold><italic>Nymph (in alcohol)</italic></bold>: Body length 4.2–4.4 mm, cerci subequal to body length, terminal filament 6.4–7.2 mm (Fig. <xref ref-type="fig" rid="F1">1A–C</xref>). General coloration brown, head and thorax washed light brown, abdominal terga I–VIII brown, terga IX–X light brownish, without any specific pattern, sterna much lighter than terga. Wingpad dark brown, legs uniformly yellowish to amber (Fig. <xref ref-type="fig" rid="F1">1A–C</xref>).</p><fig id="F1" position="float" orientation="portrait"><object-id xmlns:xlink="http://www.w3.org/1999/xlink" content-type="doi" xlink:type="simple">10.3897/zookeys.1234.140905.figure1</object-id><object-id xmlns:xlink="http://www.w3.org/1999/xlink" content-type="arpha" xlink:type="simple">3089C4EE-51A5-5339-A4BA-9016E729BBA0</object-id><label>Figure 1.</label><caption><p>Nymphal structures of <italic><tp:taxon-name><tp:taxon-name-part taxon-name-part-type="genus" reg="Isca">I.</tp:taxon-name-part><tp:taxon-name-part taxon-name-part-type="species" reg="acutata">acutata</tp:taxon-name-part></tp:taxon-name></italic> sp. nov.: <bold>A</bold> female nymph (dorsal view) <bold>B</bold> female nymph (ventral view) <bold>C</bold> male nymph (dorsal view) <bold>D</bold> foreleg <bold>E</bold> midleg <bold>F</bold> hindleg <bold>G</bold> claw <bold>H</bold> gill IV <bold>I</bold> gill VII.</p></caption><graphic xmlns:xlink="http://www.w3.org/1999/xlink" xlink:href="zookeys-1234-239_article-140905__-g001.jpg" position="float" orientation="portrait" xlink:type="simple" id="oo_1305812.jpg"><uri content-type="original_file" xlink:type="simple">https://binary.pensoft.net/fig/1305812</uri></graphic></fig><p>Head: prognathous, area between three ocelli darker than others (Fig. <xref ref-type="fig" rid="F1">1A, C</xref>).</p><p>Labrum: ca. 1.8 times wider than long, anterior margin concave in the middle, forming a wide V-shape, lateral-anterior angle rounded, lateral-posterior margin shrunken inward; dorsal surface with two rows of setae sub-marginally, setae in the anterior row slender, denser and longer than those in the posterior row, ventral surface with scattered setae near anterolateral angles and a tuft of hair-like setae sub-medially (Fig. <xref ref-type="fig" rid="F2">2A</xref>).</p><fig id="F2" position="float" orientation="portrait"><object-id xmlns:xlink="http://www.w3.org/1999/xlink" content-type="doi" xlink:type="simple">10.3897/zookeys.1234.140905.figure2</object-id><object-id xmlns:xlink="http://www.w3.org/1999/xlink" content-type="arpha" xlink:type="simple">2464EFD9-6672-592C-B5AA-A6C09C5268CE</object-id><label>Figure 2.</label><caption><p>Mouth part of <italic><tp:taxon-name><tp:taxon-name-part taxon-name-part-type="genus" reg="Isca">I.</tp:taxon-name-part><tp:taxon-name-part taxon-name-part-type="species" reg="acutata">acutata</tp:taxon-name-part></tp:taxon-name></italic> sp. nov.: <bold>A</bold> labrum (left: dorsal view, right: ventral view) <bold>B</bold> mandible (left: left mandible / right: right mandible) <bold>C</bold> hypopharynx <bold>D</bold> maxilla (ventral view) <bold>E</bold> labium (left: dorsal view / right: ventral view).</p></caption><graphic xmlns:xlink="http://www.w3.org/1999/xlink" xlink:href="zookeys-1234-239_article-140905__-g002.jpg" position="float" orientation="portrait" xlink:type="simple" id="oo_1305813.jpg"><uri content-type="original_file" xlink:type="simple">https://binary.pensoft.net/fig/1305813</uri></graphic></fig><p>Mandible: outer margin smoothly convex, with ca. 16 setae at median surface; outer and inner incisors of left mandible divided into three teeth respectively, prostheca with a spur and a tuft of spines; outer incisor of right mandible with 3 teeth (2 tiny denticles on inner tooth), inner incisor with 2 teeth, each of them with additional two acute denticles on both sides; prostheca with a tuft of spines, one bigger than others; four long mesal setae under the molar (Fig. <xref ref-type="fig" rid="F2">2B</xref>). Hypopharynx: superlinguae with concave lateral margins, two apices extended into oval lobes; apical margin with hair-like setae; two arms of lingua subequal to median oval lobe (Fig. <xref ref-type="fig" rid="F2">2C</xref>). Maxilla: crown covered with dense of setae, galea-lacinia with row of setae, inner apex with a comb-like setae; maxillary palp three-segmented, length ratio of them from I to III = 1.6: 1.0: 1.0, outer margin of segment I with six setae, segment II with a seta, segment III with two setae, tip of segment III with tuft of relatively short setae; outer margin of stipes with very sparse hair-like setae, outer margin of cardo with six long setae (Fig. <xref ref-type="fig" rid="F2">2D</xref>). Labium: length ratio of 3 segments of labial palp from I to III = 1.4: 1.1: 1.0; two apical segments slimmer than basal one (Fig. <xref ref-type="fig" rid="F2">2E</xref>).</p><p>Thorax: Setae on outer margin of femur strong, relatively longer than that on inner margin; inner margin of tibiae and tarsi with stout setae; outer margin of tibiae and tarsi with hair-like setae, those on tibia of hindleg with extra stout setae (Fig. <xref ref-type="fig" rid="F1">1D–F</xref>). Length ratio of femora: tibiae: tarsi of forelegs = 2.3: 1.8: 1.0, that of midlegs = 2.4: 2.0: 1.0, and hindlegs = 2.5: 2.3: 1.0 (Fig. <xref ref-type="fig" rid="F1">1D–F</xref>). Claw with 14 denticles, distal one larger than others, proximal four denticles smaller (Fig. <xref ref-type="fig" rid="F1">1G</xref>).</p><p>Abdomen: posterior margin of each tergite with contiguous acute spines, posterolateral projections on segment IX only (Fig. <xref ref-type="fig" rid="F1">1A–C</xref>). Gills present on segments II to VII of ventral side of abdomen (Fig. <xref ref-type="fig" rid="F1">1B</xref>). Gills similar morphologically, consist of two slender and unbranched lamellae, gills progressively smaller from anterior to posterior (Fig. <xref ref-type="fig" rid="F1">1H–I</xref>). Caudal filaments brown, terminal filament slightly darker than cerci; posterior margin of each segment with spines, every second segment from segment II with an encircling row of hair-like setae around posteriorly (Fig. <xref ref-type="fig" rid="F1">1A–C</xref>).</p><p><bold><italic>Male imago (in alcohol)</italic></bold>: Body length 4.4 mm, generally amber to brownish, wings deep brown (Fig. <xref ref-type="fig" rid="F3">3</xref>).</p><fig id="F3" position="float" orientation="portrait"><object-id xmlns:xlink="http://www.w3.org/1999/xlink" content-type="doi" xlink:type="simple">10.3897/zookeys.1234.140905.figure3</object-id><object-id xmlns:xlink="http://www.w3.org/1999/xlink" content-type="arpha" xlink:type="simple">670C4219-808B-5DB4-8988-871B52D2BAB5</object-id><label>Figure 3.</label><caption><p>Male of <italic><tp:taxon-name><tp:taxon-name-part taxon-name-part-type="genus" reg="Isca">I.</tp:taxon-name-part><tp:taxon-name-part taxon-name-part-type="species" reg="acutata">acutata</tp:taxon-name-part></tp:taxon-name></italic> sp. nov.: <bold>A</bold> imago (dorsal view, living specimen in the field) <bold>B</bold> imago (dorsal view) <bold>C</bold> imago (ventral view) <bold>D</bold> imago with exuviate of subimago.</p></caption><graphic xmlns:xlink="http://www.w3.org/1999/xlink" xlink:href="zookeys-1234-239_article-140905__-g003.jpg" position="float" orientation="portrait" xlink:type="simple" id="oo_1305814.jpg"><uri content-type="original_file" xlink:type="simple">https://binary.pensoft.net/fig/1305814</uri></graphic></fig><p>Head: Width between two compound eyes about half of one eye width; upper half of it orange, lower half black (Fig. <xref ref-type="fig" rid="F4">4A</xref>).</p><fig id="F4" position="float" orientation="portrait"><object-id xmlns:xlink="http://www.w3.org/1999/xlink" content-type="doi" xlink:type="simple">10.3897/zookeys.1234.140905.figure4</object-id><object-id xmlns:xlink="http://www.w3.org/1999/xlink" content-type="arpha" xlink:type="simple">2BF5A45F-D432-579F-BFE7-94DB8DDF3A03</object-id><label>Figure 4.</label><caption><p>Male structures of <italic><tp:taxon-name><tp:taxon-name-part taxon-name-part-type="genus" reg="Isca">I.</tp:taxon-name-part><tp:taxon-name-part taxon-name-part-type="species" reg="acutata">acutata</tp:taxon-name-part></tp:taxon-name></italic> sp. nov.: <bold>A</bold> head (dorsal view) <bold>B</bold> foreleg <bold>C</bold> midleg <bold>D</bold> hindleg <bold>E</bold> claw <bold>F</bold> wing <bold>G</bold> genitalia (ventral view).</p></caption><graphic xmlns:xlink="http://www.w3.org/1999/xlink" xlink:href="zookeys-1234-239_article-140905__-g004.jpg" position="float" orientation="portrait" xlink:type="simple" id="oo_1305815.jpg"><uri content-type="original_file" xlink:type="simple">https://binary.pensoft.net/fig/1305815</uri></graphic></fig><p>Thorax: Legs: Foretarsus and tip of tibia pale, other portion brown, ratio of femur: tibia: tarsus = 1.0: 3.8: 3.5, ratio of foretarsal segments from I to V = 1.0: 14.0: 11.9: 8.6: 2.5. Midleg and hindleg dark brown, ratios of femur: tibia: tarsus = 2.9: 2.4: 1.0 and 2.9: 2.5: 1.0 (Fig. <xref ref-type="fig" rid="F4">4B–D</xref>). Claw dissimilar, one hooked, one blunt (Fig. <xref ref-type="fig" rid="F4">4E</xref>).</p><p>Wing opaque, brown; veins clear, posterior margin with cilia, vein MA forked slightly less than 1/2 of distance from base to margin (Fig. <xref ref-type="fig" rid="F4">4F</xref>).</p><p>Abdomen: color of terga I to IX alike, anterior 1/3 pale and semi-transparent, posterior 2/3 brown, sterna lighter than terga; tergite X brown (Fig. <xref ref-type="fig" rid="F3">3</xref>). Genitalia: forceps pale; segment I with a mesal expansion at 2/5 point; segments II and III subequal, nearly sphere; penes brown, two penes situated together, forming a pen-point like structure, margin of basal half straight, apical half straightly oblique; length of penes about 2/5× of forceps (Fig. <xref ref-type="fig" rid="F4">4G</xref>). Caudal filaments pale (Figs <xref ref-type="fig" rid="F3">3A</xref>, <xref ref-type="fig" rid="F4">4G</xref>).</p><p><bold>Female</bold>: body length 4.1 mm, caudal filaments brown with spine-like setae. Coloration similar to male, sternum IX slightly concave apically (Fig. <xref ref-type="fig" rid="F5">5</xref>).</p><fig id="F5" position="float" orientation="portrait"><object-id xmlns:xlink="http://www.w3.org/1999/xlink" content-type="doi" xlink:type="simple">10.3897/zookeys.1234.140905.figure5</object-id><object-id xmlns:xlink="http://www.w3.org/1999/xlink" content-type="arpha" xlink:type="simple">A8A9B94B-E77C-55FB-99C4-4CD2AD3D1C13</object-id><label>Figure 5.</label><caption><p>Female structures of <italic><tp:taxon-name><tp:taxon-name-part taxon-name-part-type="genus" reg="Isca">I.</tp:taxon-name-part><tp:taxon-name-part taxon-name-part-type="species" reg="acutata">acutata</tp:taxon-name-part></tp:taxon-name></italic> sp. nov.: <bold>A</bold> female subimago (living specimen) <bold>B</bold> female subimago (dorsal view) <bold>C</bold> sternum IX (ventral view).</p></caption><graphic xmlns:xlink="http://www.w3.org/1999/xlink" xlink:href="zookeys-1234-239_article-140905__-g005.jpg" position="float" orientation="portrait" xlink:type="simple" id="oo_1305816.jpg"><uri content-type="original_file" xlink:type="simple">https://binary.pensoft.net/fig/1305816</uri></graphic></fig></tp:treatment-sec><tp:treatment-sec sec-type="Egg" id="SECID0EGFAG"><title>Egg.</title><p>Egg oval, length about 85 μm, width about 45 μm, surface scattered with protuberances and cavities; their size and location irregular (Fig. <xref ref-type="fig" rid="F6">6A</xref>).</p><fig id="F6" position="float" orientation="portrait"><object-id xmlns:xlink="http://www.w3.org/1999/xlink" content-type="doi" xlink:type="simple">10.3897/zookeys.1234.140905.figure6</object-id><object-id xmlns:xlink="http://www.w3.org/1999/xlink" content-type="arpha" xlink:type="simple">F8C949EE-D7A3-5CE0-BAD8-C4806B138F95</object-id><label>Figure 6.</label><caption><p><abbrev xmlns:xlink="http://www.w3.org/1999/xlink" xlink:title="scanning electronic microscope" id="ABBRID0EYFAG" xlink:type="simple">SEM</abbrev> photos: <bold>A</bold> egg from female subimago of <italic><tp:taxon-name><tp:taxon-name-part taxon-name-part-type="genus" reg="Isca">I.</tp:taxon-name-part><tp:taxon-name-part taxon-name-part-type="species" reg="acutata">acutata</tp:taxon-name-part></tp:taxon-name></italic> sp. nov. <bold>B</bold> egg from female nymph of <italic><tp:taxon-name><tp:taxon-name-part taxon-name-part-type="genus" reg="Isca">Isca</tp:taxon-name-part><tp:taxon-name-part taxon-name-part-type="species" reg="purpurea">purpurea</tp:taxon-name-part></tp:taxon-name></italic>.</p></caption><graphic xmlns:xlink="http://www.w3.org/1999/xlink" xlink:href="zookeys-1234-239_article-140905__-g006.jpg" position="float" orientation="portrait" xlink:type="simple" id="oo_1305817.jpg"><uri content-type="original_file" xlink:type="simple">https://binary.pensoft.net/fig/1305817</uri></graphic></fig></tp:treatment-sec><tp:treatment-sec sec-type="biology" id="SECID0E2GAG"><title>Biology.</title><p>Nymphs found under stones with coarse surfaces in slow water currents of a montane stream about 1–2 m, without direct sunlight (Fig. <xref ref-type="fig" rid="F7">7</xref>). Adults emerged in the late afternoon. Some male imagoes were found under leaves above the stream.</p><fig id="F7" position="float" orientation="portrait"><object-id xmlns:xlink="http://www.w3.org/1999/xlink" content-type="doi" xlink:type="simple">10.3897/zookeys.1234.140905.figure7</object-id><object-id xmlns:xlink="http://www.w3.org/1999/xlink" content-type="arpha" xlink:type="simple">43D71F2B-32C0-581D-954F-FE36F26451D9</object-id><label>Figure 7.</label><caption><p>Habitat of <italic><tp:taxon-name><tp:taxon-name-part taxon-name-part-type="genus" reg="Isca">I.</tp:taxon-name-part><tp:taxon-name-part taxon-name-part-type="species" reg="acutata">acutata</tp:taxon-name-part></tp:taxon-name></italic> sp. nov.</p></caption><graphic xmlns:xlink="http://www.w3.org/1999/xlink" xlink:href="zookeys-1234-239_article-140905__-g007.jpg" position="float" orientation="portrait" xlink:type="simple" id="oo_1305818.jpg"><uri content-type="original_file" xlink:type="simple">https://binary.pensoft.net/fig/1305818</uri></graphic></fig></tp:treatment-sec><tp:treatment-sec sec-type="etymology" id="SECID0E4HAG"><title>Etymology.</title><p><italic><tp:taxon-name><tp:taxon-name-part taxon-name-part-type="genus" reg="Isca"/><tp:taxon-name-part taxon-name-part-type="species" reg="acutata">acutata</tp:taxon-name-part></tp:taxon-name></italic> comes from the Latin adjective <italic>acutatus</italic>, indicating the shape of sharp penal apex of the new species.</p></tp:treatment-sec><tp:treatment-sec sec-type="diagnosis" id="SECID0EPIAG"><title>Diagnosis.</title><p>The nymph of <italic><tp:taxon-name><tp:taxon-name-part taxon-name-part-type="genus" reg="Isca">Isca</tp:taxon-name-part><tp:taxon-name-part taxon-name-part-type="species" reg="acutata">acutata</tp:taxon-name-part></tp:taxon-name></italic> sp. nov. can be distinguished from other <italic><tp:taxon-name><tp:taxon-name-part taxon-name-part-type="genus" reg="Isca">Isca</tp:taxon-name-part></tp:taxon-name></italic> species by the following characters: abdominal terga I–VIII brown, terga IX–X light brown (Fig. <xref ref-type="fig" rid="F1">1A, C</xref>); abdominal sterna light brown (Fig. <xref ref-type="fig" rid="F1">1B</xref>); gill VII with dorsal and ventral lamella (Fig. <xref ref-type="fig" rid="F1">1I</xref>); posterolateral projection on segment IX (Fig. <xref ref-type="fig" rid="F1">1B</xref>). The male imago of <italic><tp:taxon-name><tp:taxon-name-part taxon-name-part-type="genus" reg="Isca">I.</tp:taxon-name-part><tp:taxon-name-part taxon-name-part-type="species" reg="acutata">acutata</tp:taxon-name-part></tp:taxon-name></italic> sp. nov. can be distinguished by: wings translucent with cilia along posterior margin; anterior 1/3 of each abdominal tergum, and sterna I–VIII pale and semi-transparent; posterior 2/3 brown, sterna slightly lighter than terga (Fig. <xref ref-type="fig" rid="F3">3</xref>); forceps pale; penes brown, fused basally, nib-like (Fig. <xref ref-type="fig" rid="F4">4G</xref>).</p></tp:treatment-sec><tp:treatment-sec sec-type="comparisons" id="SECID0EKKAG"><title>Comparison.</title><p>Among six known species, only two species (<italic><tp:taxon-name><tp:taxon-name-part taxon-name-part-type="genus" reg="Isca">I.</tp:taxon-name-part><tp:taxon-name-part taxon-name-part-type="species" reg="lea">lea</tp:taxon-name-part></tp:taxon-name></italic> and <italic><tp:taxon-name><tp:taxon-name-part taxon-name-part-type="genus" reg="Isca">I.</tp:taxon-name-part><tp:taxon-name-part taxon-name-part-type="species" reg="acutata">acutata</tp:taxon-name-part></tp:taxon-name></italic> sp. nov.) have bilamellate gills VII in their nymphal stage. Those two nymphs can be differentiated by: (1) ventral setae on labrum of <italic><tp:taxon-name><tp:taxon-name-part taxon-name-part-type="genus" reg="Isca">Isca</tp:taxon-name-part><tp:taxon-name-part taxon-name-part-type="species" reg="acutata">acutata</tp:taxon-name-part></tp:taxon-name></italic> sp. nov. is less than <italic><tp:taxon-name><tp:taxon-name-part taxon-name-part-type="genus" reg="Isca">Isca</tp:taxon-name-part><tp:taxon-name-part taxon-name-part-type="species" reg="lea">lea</tp:taxon-name-part></tp:taxon-name></italic> because it has two setal tufts (Fig. <xref ref-type="fig" rid="F2">2A</xref>), and (2) more setae on the tip of the maxillary papa segment III of <italic><tp:taxon-name><tp:taxon-name-part taxon-name-part-type="genus" reg="Isca">Isca</tp:taxon-name-part><tp:taxon-name-part taxon-name-part-type="species" reg="acutata">acutata</tp:taxon-name-part></tp:taxon-name></italic> than <italic><tp:taxon-name><tp:taxon-name-part taxon-name-part-type="genus" reg="Isca">Isca</tp:taxon-name-part><tp:taxon-name-part taxon-name-part-type="species" reg="lea">lea</tp:taxon-name-part></tp:taxon-name></italic> (Fig. <xref ref-type="fig" rid="F2">2D</xref>).</p><p>In males, the new species <italic><tp:taxon-name><tp:taxon-name-part taxon-name-part-type="genus" reg="Isca">Isca</tp:taxon-name-part><tp:taxon-name-part taxon-name-part-type="species" reg="acutata">acutata</tp:taxon-name-part></tp:taxon-name></italic> sp. nov. is unique in penal shape: penes fused basally (Fig. <xref ref-type="fig" rid="F4">4G</xref>) while those of <italic><tp:taxon-name><tp:taxon-name-part taxon-name-part-type="genus" reg="Isca">I.</tp:taxon-name-part><tp:taxon-name-part taxon-name-part-type="species" reg="purpurea">purpurea</tp:taxon-name-part></tp:taxon-name></italic>, <italic><tp:taxon-name><tp:taxon-name-part taxon-name-part-type="genus" reg="Isca">I.</tp:taxon-name-part><tp:taxon-name-part taxon-name-part-type="species" reg="serendiba">serendiba</tp:taxon-name-part></tp:taxon-name></italic>, <italic><tp:taxon-name><tp:taxon-name-part taxon-name-part-type="genus" reg="Isca">I.</tp:taxon-name-part><tp:taxon-name-part taxon-name-part-type="species" reg="janiceae">janiceae</tp:taxon-name-part></tp:taxon-name></italic> are separated; its apical margin is straight (Fig. <xref ref-type="fig" rid="F4">4G</xref>) while that of <italic><tp:taxon-name><tp:taxon-name-part taxon-name-part-type="genus" reg="Isca">I.</tp:taxon-name-part><tp:taxon-name-part taxon-name-part-type="species" reg="fascia">fascia</tp:taxon-name-part></tp:taxon-name></italic> is convex (Fig. <xref ref-type="fig" rid="F15">15C</xref>); vein MA is forked less than 1/2 of distance from base to margin (Fig. <xref ref-type="fig" rid="F4">4F</xref>) while vein MA of <italic><tp:taxon-name><tp:taxon-name-part taxon-name-part-type="genus" reg="Isca">I.</tp:taxon-name-part><tp:taxon-name-part taxon-name-part-type="species" reg="janiceae">janiceae</tp:taxon-name-part></tp:taxon-name></italic> and <italic><tp:taxon-name><tp:taxon-name-part taxon-name-part-type="genus" reg="Isca">I.</tp:taxon-name-part><tp:taxon-name-part taxon-name-part-type="species" reg="purpurea">purpurea</tp:taxon-name-part></tp:taxon-name></italic> forked more than 1/2 of distance from base to margin; cilia present on posterior margin of wings (Fig. <xref ref-type="fig" rid="F4">4F</xref>) while absent in <italic><tp:taxon-name><tp:taxon-name-part taxon-name-part-type="genus" reg="Isca">I.</tp:taxon-name-part><tp:taxon-name-part taxon-name-part-type="species" reg="janiceae">janiceae</tp:taxon-name-part></tp:taxon-name></italic>; sternum IX of female <italic><tp:taxon-name><tp:taxon-name-part taxon-name-part-type="genus" reg="Isca">Isca</tp:taxon-name-part><tp:taxon-name-part taxon-name-part-type="species" reg="acutata">acutata</tp:taxon-name-part></tp:taxon-name></italic> sp. nov. cleft (Fig. <xref ref-type="fig" rid="F5">5C</xref>) but not as deeply as <italic><tp:taxon-name><tp:taxon-name-part taxon-name-part-type="genus" reg="Isca">I.</tp:taxon-name-part><tp:taxon-name-part taxon-name-part-type="species" reg="purpurea">purpurea</tp:taxon-name-part></tp:taxon-name></italic> (Fig. <xref ref-type="fig" rid="F12">12B</xref>), while that of <italic><tp:taxon-name><tp:taxon-name-part taxon-name-part-type="genus" reg="Isca">I.</tp:taxon-name-part><tp:taxon-name-part taxon-name-part-type="species" reg="janiceae">janiceae</tp:taxon-name-part></tp:taxon-name></italic> is entire.</p></tp:treatment-sec><tp:treatment-sec sec-type="distribution" id="SECID0ERRAG"><title>Distribution.</title><p>China (Hainan Island).</p></tp:treatment-sec><tp:treatment-sec><!--Section generated to contain objects referenced in tp:taxon-treatment.--><fig id="F15" position="float" orientation="portrait"><object-id xmlns:xlink="http://www.w3.org/1999/xlink" content-type="doi" xlink:type="simple">10.3897/zookeys.1234.140905.figure15</object-id><object-id xmlns:xlink="http://www.w3.org/1999/xlink" content-type="arpha" xlink:type="simple">26DDA749-05A9-52B4-8E44-F955001FDEA1</object-id><label>Figure 15.</label><caption><p>Male structures of <italic><tp:taxon-name><tp:taxon-name-part taxon-name-part-type="genus" reg="Isca">I.</tp:taxon-name-part><tp:taxon-name-part taxon-name-part-type="species" reg="fascia">fascia</tp:taxon-name-part></tp:taxon-name></italic>: <bold>A</bold> male imago (lateral view) <bold>B</bold> head (dorsal view) <bold>C</bold> genitalia (ventral view).</p></caption><graphic xmlns:xlink="http://www.w3.org/1999/xlink" xlink:href="zookeys-1234-239_article-140905__-g015.jpg" position="float" orientation="portrait" xlink:type="simple" id="oo_1305826.jpg"><uri content-type="original_file" xlink:type="simple">https://binary.pensoft.net/fig/1305826</uri></graphic></fig><fig id="F12" position="float" orientation="portrait"><object-id xmlns:xlink="http://www.w3.org/1999/xlink" content-type="doi" xlink:type="simple">10.3897/zookeys.1234.140905.figure12</object-id><object-id xmlns:xlink="http://www.w3.org/1999/xlink" content-type="arpha" xlink:type="simple">BCC0A31E-1D07-5F48-9110-F7FD3877C5AC</object-id><label>Figure 12.</label><caption><p>Female structures of <italic><tp:taxon-name><tp:taxon-name-part taxon-name-part-type="genus" reg="Isca">I.</tp:taxon-name-part><tp:taxon-name-part taxon-name-part-type="species" reg="purpurea">purpurea</tp:taxon-name-part></tp:taxon-name></italic>: <bold>A</bold> female subimago (dorsal view) <bold>B</bold> sternum IX (ventral view).</p></caption><graphic xmlns:xlink="http://www.w3.org/1999/xlink" xlink:href="zookeys-1234-239_article-140905__-g012.jpg" position="float" orientation="portrait" xlink:type="simple" id="oo_1305823.jpg"><uri content-type="original_file" xlink:type="simple">https://binary.pensoft.net/fig/1305823</uri></graphic></fig></tp:treatment-sec></tp:taxon-treatment>
