# Supplementary material for: ﻿Review of the genus Isca (Ephemeroptera, Leptophlebiidae) from China with a new species and a new species record
Source: Zookeys. 2025 Apr 11;1234:239–58. doi: 10.3897/zookeys.1234.140905 (PMC12008727; doi:10.3897/zookeys.1234.140905)
Supplement: XML Treatment for Isca purpurea [file zookeys.1234.140905-treatment2.xml]

<!DOCTYPE tp:taxon-treatment
  PUBLIC "-//TaxonX//DTD Taxonomic Treatment Publishing DTD v0 20100105//EN" "tax-treatment-NSO.dtd">
<tp:taxon-treatment xmlns:tp="http://www.plazi.org/taxpub"><tp:treatment-meta><kwd-group><label>Taxon classification</label><kwd>
                <named-content content-type="kingdom">Animalia</named-content>
              </kwd><kwd>
                <named-content content-type="order">Ephemeroptera</named-content>
              </kwd><kwd>
                <named-content content-type="family">Leptophlebiidae</named-content>
              </kwd></kwd-group><mixed-citation publication-type="journal"><person-group><name><surname>Gong</surname><given-names>De-Wen</given-names></name><name><surname>Zhou</surname><given-names>Chang-Fa</given-names></name></person-group><article-title>﻿Review of the genus <italic><tp:taxon-name><tp:taxon-name-part taxon-name-part-type="genus" reg="Isca">Isca</tp:taxon-name-part></tp:taxon-name></italic> (<tp:taxon-name><tp:taxon-name-part taxon-name-part-type="order">Ephemeroptera</tp:taxon-name-part></tp:taxon-name>, <tp:taxon-name><tp:taxon-name-part taxon-name-part-type="family">Leptophlebiidae</tp:taxon-name-part></tp:taxon-name>) from China with a new species and a new species record</article-title><source>Zookeys</source><day>11</day><month>04</month><year>2025</year><volume>1234</volume><fpage>239</fpage><lpage>258</lpage><pub-id pub-id-type="doi">10.3897/zookeys.1234.140905</pub-id></mixed-citation></tp:treatment-meta><tp:nomenclature><label>﻿</label><tp:taxon-name>
              <object-id xmlns:xlink="http://www.w3.org/1999/xlink" content-type="arpha" xlink:type="simple">BADF030C-CCB7-5F0D-ABCE-D2A0225289F9</object-id>
              <tp:taxon-name-part taxon-name-part-type="genus" reg="Isca">Isca</tp:taxon-name-part>
              <tp:taxon-name-part taxon-name-part-type="species" reg="purpurea">purpurea</tp:taxon-name-part>
            </tp:taxon-name><tp:taxon-authority>Gillies, 1951</tp:taxon-authority><xref ref-type="fig" rid="F6">Figs 6B</xref><xref ref-type="fig" rid="F8">, 8</xref><xref ref-type="fig" rid="F9">, 9</xref><xref ref-type="fig" rid="F10">, 10</xref><xref ref-type="fig" rid="F11">, 11</xref><xref ref-type="fig" rid="F12">, 12</xref><tp:nomenclature-citation-list><tp:nomenclature-citation><tp:taxon-name>
                  <tp:taxon-name-part taxon-name-part-type="genus" reg="Isca">Isca</tp:taxon-name-part>
                  <tp:taxon-name-part taxon-name-part-type="species" reg="purpurea">purpurea</tp:taxon-name-part>
                </tp:taxon-name><comment>Gillies, 1951: 21–130, figs 15–22 (male, female). Type: male, from China (Hong Kong) and India (Mirik).</comment></tp:nomenclature-citation><tp:nomenclature-citation><tp:taxon-name>
                  <tp:taxon-name-part taxon-name-part-type="genus" reg="Isca">Isca</tp:taxon-name-part>
                  <tp:taxon-name-part taxon-name-part-type="species" reg="purpurea">purpurea</tp:taxon-name-part>
                </tp:taxon-name><comment>: <xref ref-type="bibr" rid="B9">Peters and Edmunds 1970</xref>: 159–240, figs 71, 106, 330, 350–357 (nymph, male).</comment></tp:nomenclature-citation></tp:nomenclature-citation-list></tp:nomenclature><tp:treatment-sec sec-type="material" id="SECID0ERUAG"><title>Material examined.</title><p>• 55 nymphs, Chebaling Mountain, Shaoguan City, Guangdong Province, China, 460 m a.s.l., <named-content xmlns:xlink="http://www.w3.org/1999/xlink" content-type="dwc:verbatimCoordinates" xlink:type="simple"><named-content content-type="geo-json" specific-use="{&#34;type&#34;:&#34;Point&#34;,&#34;coordinates&#34;:[114.190687,24.701644]}" id="NCID0E1UAG" xlink:type="simple">24.701644°N, 114.190687°E</named-content></named-content>, 2024-IV-2-14, Dewen Gong, Xuhongyi Zheng leg. • 10 male imagoes, 3 female subimagoes, 3 nymphs, Laipoli, Jinan District, Fuzhou City, Fujian Province, China, 390 m a.s.l., <named-content xmlns:xlink="http://www.w3.org/1999/xlink" content-type="dwc:verbatimCoordinates" xlink:type="simple"><named-content content-type="geo-json" specific-use="{&#34;type&#34;:&#34;Point&#34;,&#34;coordinates&#34;:[119.283899,26.251947]}" id="NCID0ECVAG" xlink:type="simple">26.251947°N, 119.283899°E</named-content></named-content>, 2024-IV-25, Xuhongyi Zheng leg. • 5 nymphs, Jiulian Mountain, Ganzhou City, Jiangxi Province, China, <named-content xmlns:xlink="http://www.w3.org/1999/xlink" content-type="dwc:verbatimCoordinates" xlink:type="simple"><named-content content-type="geo-json" specific-use="{&#34;type&#34;:&#34;Point&#34;,&#34;coordinates&#34;:[114.467900,24.539800]}" id="NCID0EKVAG" xlink:type="simple">24.539800°N, 114.467900°E</named-content></named-content>, 2020-IX-14, Zhengxing MA leg.</p></tp:treatment-sec><tp:treatment-sec sec-type="description" id="SECID0EOVAG"><title>Description.</title><p><bold><italic>Nymph (in alcohol, first formal description)</italic></bold>: Body length 4.0–4.5 mm (Fig. <xref ref-type="fig" rid="F8">8A, B</xref>).</p><fig id="F8" position="float" orientation="portrait"><object-id xmlns:xlink="http://www.w3.org/1999/xlink" content-type="doi" xlink:type="simple">10.3897/zookeys.1234.140905.figure8</object-id><object-id xmlns:xlink="http://www.w3.org/1999/xlink" content-type="arpha" xlink:type="simple">0CBFFC09-4B7D-59AB-BF62-CFC1FFA9E90A</object-id><label>Figure 8.</label><caption><p>Nymphal structures of <italic><tp:taxon-name><tp:taxon-name-part taxon-name-part-type="genus" reg="Isca">I.</tp:taxon-name-part><tp:taxon-name-part taxon-name-part-type="species" reg="purpurea">purpurea</tp:taxon-name-part></tp:taxon-name></italic>: <bold>A</bold> male nymph (dorsal view) <bold>B</bold> male nymph (ventral view) <bold>C</bold> foreleg <bold>D</bold> midleg <bold>E</bold> hindleg <bold>F</bold> claw <bold>G</bold> gill IV <bold>H</bold> gill VII.</p></caption><graphic xmlns:xlink="http://www.w3.org/1999/xlink" xlink:href="zookeys-1234-239_article-140905__-g008.jpg" position="float" orientation="portrait" xlink:type="simple" id="oo_1305819.jpg"><uri content-type="original_file" xlink:type="simple">https://binary.pensoft.net/fig/1305819</uri></graphic></fig><p>General coloration brownish, thorax light brown, abdomen brownish, without any specific pattern, ventral surface much lighter. Wingpad dark brown, legs uniformly yellowish (Fig. <xref ref-type="fig" rid="F8">8A, B</xref>).</p><p>Head: prognathous (Fig. <xref ref-type="fig" rid="F8">8A, B</xref>). Labrum ca. 1.8 times wider than long, anterior margin concaved in the middle, lateral-anterior angle rounded, lateral-posterior margin shrunken inward; dorsal side with two rows of setae anteriorly, anterior row denser than posterior row but length of them subequal (Fig. <xref ref-type="fig" rid="F9">9A</xref>).</p><fig id="F9" position="float" orientation="portrait"><object-id xmlns:xlink="http://www.w3.org/1999/xlink" content-type="doi" xlink:type="simple">10.3897/zookeys.1234.140905.figure9</object-id><object-id xmlns:xlink="http://www.w3.org/1999/xlink" content-type="arpha" xlink:type="simple">2778FDE8-7CDD-5F99-B876-AD7AB3344938</object-id><label>Figure 9.</label><caption><p>Mouth part of <italic><tp:taxon-name><tp:taxon-name-part taxon-name-part-type="genus" reg="Isca">I.</tp:taxon-name-part><tp:taxon-name-part taxon-name-part-type="species" reg="purpurea">purpurea</tp:taxon-name-part></tp:taxon-name></italic>: <bold>A</bold> labrum (dorsal view) <bold>B</bold> mandible (left: left mandible / right: right mandible) <bold>C</bold> hypopharynx <bold>D</bold> maxilla (ventral view) <bold>E</bold> labium (left: dorsal view / right: ventral view).</p></caption><graphic xmlns:xlink="http://www.w3.org/1999/xlink" xlink:href="zookeys-1234-239_article-140905__-g009.jpg" position="float" orientation="portrait" xlink:type="simple" id="oo_1305820.jpg"><uri content-type="original_file" xlink:type="simple">https://binary.pensoft.net/fig/1305820</uri></graphic></fig><p>Mandible with rounded outer margin, with 14 setae in the middle; outer incisor of left mandible with 3 apical teeth, inner incisor with 3 teeth, prostheca with a spur and a tuft of spines; outer incisor of right mandible with 3 teeth, inner incisor with 2 teeth and a denticle aside, prostheca with a relatively small spur and a tuft of spines, 4 long setae under the molar (Fig. <xref ref-type="fig" rid="F9">9B</xref>).</p><p>Hypopharynx: superlinguae with concave lateral margins, apex with setal tufts, lateral angles rounded (Fig. <xref ref-type="fig" rid="F9">9C</xref>).</p><p>Maxilla covered with dense crown of setae, galea-lacinia with row of setae, margin of cardo with 5 long setae; maxillary palp 3-segmented, length ratio of 3 segments from I to III = 1.6: 1.0: 1.2, outer margin of segment I with 5 setae, segment II with a seta on the tip, segment III with 2 setae, tip of segment III with tuft of relatively short setae (Fig. <xref ref-type="fig" rid="F9">9D</xref>).</p><p>Labium like other <italic><tp:taxon-name><tp:taxon-name-part taxon-name-part-type="genus" reg="Isca">Isca</tp:taxon-name-part></tp:taxon-name></italic> species, the ratio of 3 segments of labial palp from I to III = 1.3: 0.9: 1.0 (Fig. <xref ref-type="fig" rid="F9">9E</xref>).</p><p>Thorax: Setae on outer margin of femur strong, relatively longer than that on inner margin; inner margin of tibiae and tarsi with stout setae; outer margin of tibiae and tarsi with hair-like setae, those on tibia of hindleg with extra stout setae (Fig. <xref ref-type="fig" rid="F8">8C–E</xref>). Claw with 11 denticles 4 on inner side small, 1 on outer side biggest (Fig. <xref ref-type="fig" rid="F8">8F</xref>). Ratio of femora: tibiae: tarsi of forelegs = 2.0: 1.8: 1.0, that of midlegs is 2.3: 1.9: 1.0, and hindlegs = 2.5: 2.2: 1.0 (Fig. <xref ref-type="fig" rid="F8">8C–E</xref>).</p><p>Abdomen: posterior surface of each tergite with contiguous acute spines, posterolateral projection on segment IX only (Fig. <xref ref-type="fig" rid="F8">8A, B</xref>). Gills present on segments II to VII of ventral abdomen (Fig. <xref ref-type="fig" rid="F8">8B</xref>). Gills II to VI similar morphologically, consisted of two slender and unbranched lamella, gill VII with single slender lamella (Fig. <xref ref-type="fig" rid="F8">8G, H</xref>).</p><p><bold><italic>Male imago</italic></bold> (in alcohol; also see <xref ref-type="bibr" rid="B3">Gillies 1951</xref> and <xref ref-type="bibr" rid="B9">Peters and Edmunds 1970</xref>):</p><p>Body length 4.5 mm, generally brownish (Fig. <xref ref-type="fig" rid="F10">10</xref>). Head: Compound eyes contiguous basally, upper part separated with dark stripes around facets (Fig. <xref ref-type="fig" rid="F11">11A</xref>).</p><fig id="F10" position="float" orientation="portrait"><object-id xmlns:xlink="http://www.w3.org/1999/xlink" content-type="doi" xlink:type="simple">10.3897/zookeys.1234.140905.figure10</object-id><object-id xmlns:xlink="http://www.w3.org/1999/xlink" content-type="arpha" xlink:type="simple">0FE581D9-525F-5CB7-8B70-5FB13DC00F41</object-id><label>Figure 10.</label><caption><p>Male imago of <italic><tp:taxon-name><tp:taxon-name-part taxon-name-part-type="genus" reg="Isca">I.</tp:taxon-name-part><tp:taxon-name-part taxon-name-part-type="species" reg="purpurea">purpurea</tp:taxon-name-part></tp:taxon-name></italic>: <bold>A</bold> dorsal view <bold>B</bold> ventral view.</p></caption><graphic xmlns:xlink="http://www.w3.org/1999/xlink" xlink:href="zookeys-1234-239_article-140905__-g010.jpg" position="float" orientation="portrait" xlink:type="simple" id="oo_1305821.jpg"><uri content-type="original_file" xlink:type="simple">https://binary.pensoft.net/fig/1305821</uri></graphic></fig><fig id="F11" position="float" orientation="portrait"><object-id xmlns:xlink="http://www.w3.org/1999/xlink" content-type="doi" xlink:type="simple">10.3897/zookeys.1234.140905.figure11</object-id><object-id xmlns:xlink="http://www.w3.org/1999/xlink" content-type="arpha" xlink:type="simple">B519FE9F-4824-5FCA-A66E-FA9851041AE1</object-id><label>Figure 11.</label><caption><p>Male structures of <italic><tp:taxon-name><tp:taxon-name-part taxon-name-part-type="genus" reg="Isca">I.</tp:taxon-name-part><tp:taxon-name-part taxon-name-part-type="species" reg="purpurea">purpurea</tp:taxon-name-part></tp:taxon-name></italic>: <bold>A</bold> head (dorsal view) <bold>B</bold> wing <bold>C</bold> foreleg <bold>D</bold> midleg <bold>E</bold> hindleg <bold>F</bold> claw <bold>G</bold> genitalia (ventral view).</p></caption><graphic xmlns:xlink="http://www.w3.org/1999/xlink" xlink:href="zookeys-1234-239_article-140905__-g011.jpg" position="float" orientation="portrait" xlink:type="simple" id="oo_1305822.jpg"><uri content-type="original_file" xlink:type="simple">https://binary.pensoft.net/fig/1305822</uri></graphic></fig><p>Legs generally dark brown, mid part of femora slightly lighter than both ends, tarsus of foreleg brownish from base to tip (Fig. <xref ref-type="fig" rid="F11">11C</xref>). Ratio of femur: tibia: tarsus of foreleg = 1.0: 3.1: 3.1, those of midleg and hind leg = 2.9: 2.2: 1.0 and 3.2: 2.5: 1.0, ratio of foretarsal segments from I to V = 1.0: 13.7: 12.5: 8.0: 3.0 (Fig. <xref ref-type="fig" rid="F11">11C–E</xref>). Claw dissimilar, one hooked and acute, one blunt (Fig. <xref ref-type="fig" rid="F11">11F</xref>).</p><p>Wing brown, transparent; veins clear, posterior margin with cilia, vein MA forked slightly more than 1/2 of distance from base to margin (Fig. <xref ref-type="fig" rid="F11">11B</xref>).</p><p>Abdomen: tergites of both dorsal and ventral view dark brown; tergite IX with posterolateral projection (Fig. <xref ref-type="fig" rid="F10">10</xref>). Genitalia: forceps brownish, segment I longest, midpart slightly protuberant inward; segment II slightly longer than III. Penes brownish; broad at base, gradually narrowing to tip; base separated; tips sharp, bend inward; length of penes about 2/5 of forceps (Fig. <xref ref-type="fig" rid="F11">11G</xref>).</p><p><bold><italic>Female (in alcohol)</italic></bold>: Body length 4.2 mm, terminal filaments brown with spine-like setae. Coloration like male, apex of sternum IX deeply concave (Fig. <xref ref-type="fig" rid="F12">12</xref>).</p><fig id="F12" position="float" orientation="portrait"><object-id xmlns:xlink="http://www.w3.org/1999/xlink" content-type="doi" xlink:type="simple">10.3897/zookeys.1234.140905.figure12</object-id><object-id xmlns:xlink="http://www.w3.org/1999/xlink" content-type="arpha" xlink:type="simple">BCC0A31E-1D07-5F48-9110-F7FD3877C5AC</object-id><label>Figure 12.</label><caption><p>Female structures of <italic><tp:taxon-name><tp:taxon-name-part taxon-name-part-type="genus" reg="Isca">I.</tp:taxon-name-part><tp:taxon-name-part taxon-name-part-type="species" reg="purpurea">purpurea</tp:taxon-name-part></tp:taxon-name></italic>: <bold>A</bold> female subimago (dorsal view) <bold>B</bold> sternum IX (ventral view).</p></caption><graphic xmlns:xlink="http://www.w3.org/1999/xlink" xlink:href="zookeys-1234-239_article-140905__-g012.jpg" position="float" orientation="portrait" xlink:type="simple" id="oo_1305823.jpg"><uri content-type="original_file" xlink:type="simple">https://binary.pensoft.net/fig/1305823</uri></graphic></fig></tp:treatment-sec><tp:treatment-sec sec-type="Egg" id="SECID0ES6AG"><title>Egg.</title><p>Egg oval, length about 100 μm, width about 50 μm, surface covered with subequal small protuberances (Fig. <xref ref-type="fig" rid="F6">6B</xref>).</p></tp:treatment-sec><tp:treatment-sec sec-type="biology" id="SECID0E36AG"><title>Biology.</title><p>Like <italic><tp:taxon-name><tp:taxon-name-part taxon-name-part-type="genus" reg="Isca">I.</tp:taxon-name-part><tp:taxon-name-part taxon-name-part-type="species" reg="acutata">acutata</tp:taxon-name-part></tp:taxon-name></italic>, nymphs of <italic><tp:taxon-name><tp:taxon-name-part taxon-name-part-type="genus" reg="Isca">I.</tp:taxon-name-part><tp:taxon-name-part taxon-name-part-type="species" reg="purpurea">purpurea</tp:taxon-name-part></tp:taxon-name></italic> were found under stones with coarse surfaces in slow flowing mountain stream; the stream was about 2 m wide with good shade (Fig. <xref ref-type="fig" rid="F13">13</xref>).</p><fig id="F13" position="float" orientation="portrait"><object-id xmlns:xlink="http://www.w3.org/1999/xlink" content-type="doi" xlink:type="simple">10.3897/zookeys.1234.140905.figure13</object-id><object-id xmlns:xlink="http://www.w3.org/1999/xlink" content-type="arpha" xlink:type="simple">537BA33C-A305-5575-980C-98AEDF0DFDDD</object-id><label>Figure 13.</label><caption><p>Habitat of <italic><tp:taxon-name><tp:taxon-name-part taxon-name-part-type="genus" reg="Isca">I.</tp:taxon-name-part><tp:taxon-name-part taxon-name-part-type="species" reg="purpurea">purpurea</tp:taxon-name-part></tp:taxon-name></italic>.</p></caption><graphic xmlns:xlink="http://www.w3.org/1999/xlink" xlink:href="zookeys-1234-239_article-140905__-g013.jpg" position="float" orientation="portrait" xlink:type="simple" id="oo_1305824.jpg"><uri content-type="original_file" xlink:type="simple">https://binary.pensoft.net/fig/1305824</uri></graphic></fig></tp:treatment-sec><tp:treatment-sec sec-type="diagnosis" id="SECID0EUBBG"><title>Diagnosis.</title><p>The nymph of <italic><tp:taxon-name><tp:taxon-name-part taxon-name-part-type="genus" reg="Isca">I.</tp:taxon-name-part><tp:taxon-name-part taxon-name-part-type="species" reg="purpurea">purpurea</tp:taxon-name-part></tp:taxon-name></italic> can be distinguished from other <italic><tp:taxon-name><tp:taxon-name-part taxon-name-part-type="genus" reg="Isca">Isca</tp:taxon-name-part></tp:taxon-name></italic> species by the following characters: abdominal terga brown, and abdominal sterna light brown. The male imago of <italic><tp:taxon-name><tp:taxon-name-part taxon-name-part-type="genus" reg="Isca">I.</tp:taxon-name-part><tp:taxon-name-part taxon-name-part-type="species" reg="purpurea">purpurea</tp:taxon-name-part></tp:taxon-name></italic> can be distinguished by vein MA forked slightly more than 1/2 of the distance from base to margin (Fig. <xref ref-type="fig" rid="F11">11B</xref>); cilia present on the posterior margin of the wings (Fig. <xref ref-type="fig" rid="F11">11B</xref>); abdominal terga and sterna dark brown (Fig. <xref ref-type="fig" rid="F10">10</xref>); forceps and penes brown (Fig. <xref ref-type="fig" rid="F11">11G</xref>); and penes separated widely at base, tip hook-like, curved inward (Fig. <xref ref-type="fig" rid="F11">11G</xref>).</p></tp:treatment-sec><tp:treatment-sec sec-type="distribution" id="SECID0ELDBG"><title>Distribution.</title><p>China (Hong Kong, Guangdong, Fujian, Jiangxi); India.</p></tp:treatment-sec><tp:treatment-sec><!--Section generated to contain objects referenced in tp:taxon-treatment.--><fig id="F6" position="float" orientation="portrait"><object-id xmlns:xlink="http://www.w3.org/1999/xlink" content-type="doi" xlink:type="simple">10.3897/zookeys.1234.140905.figure6</object-id><object-id xmlns:xlink="http://www.w3.org/1999/xlink" content-type="arpha" xlink:type="simple">F8C949EE-D7A3-5CE0-BAD8-C4806B138F95</object-id><label>Figure 6.</label><caption><p><abbrev xmlns:xlink="http://www.w3.org/1999/xlink" xlink:title="scanning electronic microscope" id="ABBRID0EYFAG" xlink:type="simple">SEM</abbrev> photos: <bold>A</bold> egg from female subimago of <italic><tp:taxon-name><tp:taxon-name-part taxon-name-part-type="genus" reg="Isca">I.</tp:taxon-name-part><tp:taxon-name-part taxon-name-part-type="species" reg="acutata">acutata</tp:taxon-name-part></tp:taxon-name></italic> sp. nov. <bold>B</bold> egg from female nymph of <italic><tp:taxon-name><tp:taxon-name-part taxon-name-part-type="genus" reg="Isca">Isca</tp:taxon-name-part><tp:taxon-name-part taxon-name-part-type="species" reg="purpurea">purpurea</tp:taxon-name-part></tp:taxon-name></italic>.</p></caption><graphic xmlns:xlink="http://www.w3.org/1999/xlink" xlink:href="zookeys-1234-239_article-140905__-g006.jpg" position="float" orientation="portrait" xlink:type="simple" id="oo_1305817.jpg"><uri content-type="original_file" xlink:type="simple">https://binary.pensoft.net/fig/1305817</uri></graphic></fig></tp:treatment-sec><ref-list><ref id="B9"><mixed-citation xmlns:xlink="http://www.w3.org/1999/xlink" xlink:type="simple"><person-group><name name-style="western"><surname>Peters</surname><given-names>WL</given-names></name><name name-style="western"><surname>Edmunds</surname><given-names>Jr GF</given-names></name></person-group> (<year>1970</year>) <article-title>Revision of the generic classification of the Eastern Hemisphere <tp:taxon-name><tp:taxon-name-part taxon-name-part-type="family">Leptophlebiidae</tp:taxon-name-part></tp:taxon-name> (<tp:taxon-name><tp:taxon-name-part taxon-name-part-type="order">Ephemeroptera</tp:taxon-name-part></tp:taxon-name>).</article-title><source>Pacific Insects</source><volume>12</volume>: <fpage>157</fpage>–<lpage>240</lpage>.</mixed-citation></ref><ref id="B3"><mixed-citation xmlns:xlink="http://www.w3.org/1999/xlink" xlink:type="simple"><person-group><name name-style="western"><surname>Gillies</surname><given-names>MT</given-names></name></person-group> (<year>1951</year>) <article-title>Further notes on <tp:taxon-name><tp:taxon-name-part taxon-name-part-type="order">Ephemeroptera</tp:taxon-name-part></tp:taxon-name> from India and South East Asia.</article-title><source>Proceedings of the Royal Society of London (B)</source><volume>20</volume>: <fpage>121</fpage>–<lpage>130</lpage>. <ext-link xlink:href="10.1111/j.1365-3113.1951.tb01009.x" ext-link-type="doi" xlink:type="simple">https://doi.org/10.1111/j.1365-3113.1951.tb01009.x</ext-link></mixed-citation></ref></ref-list></tp:taxon-treatment>
