# Supplementary material for: ﻿Review of the genus Isca (Ephemeroptera, Leptophlebiidae) from China with a new species and a new species record
Source: Zookeys. 2025 Apr 11;1234:239–58. doi: 10.3897/zookeys.1234.140905 (PMC12008727; doi:10.3897/zookeys.1234.140905)
Supplement: XML Treatment for Isca fascia [file zookeys.1234.140905-treatment3.xml]

<!DOCTYPE tp:taxon-treatment
  PUBLIC "-//TaxonX//DTD Taxonomic Treatment Publishing DTD v0 20100105//EN" "tax-treatment-NSO.dtd">
<tp:taxon-treatment xmlns:tp="http://www.plazi.org/taxpub"><tp:treatment-meta><kwd-group><label>Taxon classification</label><kwd>
                <named-content content-type="kingdom">Animalia</named-content>
              </kwd><kwd>
                <named-content content-type="order">Ephemeroptera</named-content>
              </kwd><kwd>
                <named-content content-type="family">Leptophlebiidae</named-content>
              </kwd></kwd-group><mixed-citation publication-type="journal"><person-group><name><surname>Gong</surname><given-names>De-Wen</given-names></name><name><surname>Zhou</surname><given-names>Chang-Fa</given-names></name></person-group><article-title>﻿Review of the genus <italic><tp:taxon-name><tp:taxon-name-part taxon-name-part-type="genus" reg="Isca">Isca</tp:taxon-name-part></tp:taxon-name></italic> (<tp:taxon-name><tp:taxon-name-part taxon-name-part-type="order">Ephemeroptera</tp:taxon-name-part></tp:taxon-name>, <tp:taxon-name><tp:taxon-name-part taxon-name-part-type="family">Leptophlebiidae</tp:taxon-name-part></tp:taxon-name>) from China with a new species and a new species record</article-title><source>Zookeys</source><day>11</day><month>04</month><year>2025</year><volume>1234</volume><fpage>239</fpage><lpage>258</lpage><pub-id pub-id-type="doi">10.3897/zookeys.1234.140905</pub-id></mixed-citation></tp:treatment-meta><tp:nomenclature><label>﻿</label><tp:taxon-name>
              <object-id xmlns:xlink="http://www.w3.org/1999/xlink" content-type="arpha" xlink:type="simple">AF355A1E-D144-59A2-9EBE-C1973EAF9794</object-id>
              <tp:taxon-name-part taxon-name-part-type="genus" reg="Isca">Isca</tp:taxon-name-part>
              <tp:taxon-name-part taxon-name-part-type="species" reg="fascia">fascia</tp:taxon-name-part>
            </tp:taxon-name><tp:taxon-authority>Nguyen &amp; Bae, 2003</tp:taxon-authority><xref ref-type="fig" rid="F14">Figs 14</xref><xref ref-type="fig" rid="F15">, 15 (first record from China)</xref><tp:nomenclature-citation-list><tp:nomenclature-citation><tp:taxon-name>
                  <tp:taxon-name-part taxon-name-part-type="genus" reg="Isca">Isca</tp:taxon-name-part>
                  <tp:taxon-name-part taxon-name-part-type="species" reg="fascia">fascia</tp:taxon-name-part>
                </tp:taxon-name><comment>Nguyen &amp; Bae, 2003: 453–466, figs 20–24 (nymph, male). Type: female nymph, from Vietnam.</comment></tp:nomenclature-citation></tp:nomenclature-citation-list></tp:nomenclature><tp:treatment-sec sec-type="material" id="SECID0ELFBG"><title>Material examined.</title><p>• 1 male imago 11 nymphs, Ailao Mountain, Yuxi City, Yunnan Province, China, 2200 m a.s.l., <named-content xmlns:xlink="http://www.w3.org/1999/xlink" content-type="dwc:verbatimCoordinates" xlink:type="simple"><named-content content-type="geo-json" specific-use="{&#34;type&#34;:&#34;Point&#34;,&#34;coordinates&#34;:[101.527147,23.970333]}" id="NCID0EUFBG" xlink:type="simple">23.970333°N, 101.527147°E</named-content></named-content>, 2022-II-7, Xuhongyi Zheng leg.</p></tp:treatment-sec><tp:treatment-sec sec-type="description" id="SECID0EZFBG"><title>Description.</title><p>(see <xref ref-type="bibr" rid="B8">Nguyen and Bae 2003</xref>).</p></tp:treatment-sec><tp:treatment-sec sec-type="diagnosis" id="SECID0EDGBG"><title>Diagnosis.</title><p>The nymph of <italic><tp:taxon-name><tp:taxon-name-part taxon-name-part-type="genus" reg="Isca">I.</tp:taxon-name-part><tp:taxon-name-part taxon-name-part-type="species" reg="fascia">fascia</tp:taxon-name-part></tp:taxon-name></italic> can be distinguished from other <italic><tp:taxon-name><tp:taxon-name-part taxon-name-part-type="genus" reg="Isca">Isca</tp:taxon-name-part></tp:taxon-name></italic> species by the following characters: abdominal terga I–II and VII–IX dark brown, terga III–VI light brown (Fig. <xref ref-type="fig" rid="F14">14A</xref>); abdominal sterna I–VI and X light brown, sterna VII–IX dark brown (Fig. <xref ref-type="fig" rid="F14">14B</xref>). The male imago of <italic><tp:taxon-name><tp:taxon-name-part taxon-name-part-type="genus" reg="Isca">I.</tp:taxon-name-part><tp:taxon-name-part taxon-name-part-type="species" reg="fascia">fascia</tp:taxon-name-part></tp:taxon-name></italic> can be distinguished by: wings translucent, vein MA forked slightly more than 1/2 of distance from base to margin; cilia present on posterior margin of wings (Fig. <xref ref-type="fig" rid="F15">15A</xref>); abdominal terga I–II and VII–IX dark brown, terga III–VI pale (Fig. <xref ref-type="fig" rid="F15">15A</xref>); forceps pale (Fig. <xref ref-type="fig" rid="F15">15C</xref>); penes yellow, large, lateral margin round, fused basally (Fig. <xref ref-type="fig" rid="F15">15C</xref>).</p><fig id="F14" position="float" orientation="portrait"><object-id xmlns:xlink="http://www.w3.org/1999/xlink" content-type="doi" xlink:type="simple">10.3897/zookeys.1234.140905.figure14</object-id><object-id xmlns:xlink="http://www.w3.org/1999/xlink" content-type="arpha" xlink:type="simple">BF7466B2-9834-5707-BD2B-0C1D1EFDCA6A</object-id><label>Figure 14.</label><caption><p>Nymphal structures of <italic><tp:taxon-name><tp:taxon-name-part taxon-name-part-type="genus" reg="Isca">I.</tp:taxon-name-part><tp:taxon-name-part taxon-name-part-type="species" reg="fascia">fascia</tp:taxon-name-part></tp:taxon-name></italic>: <bold>A</bold> male nymph (dorsal view) <bold>B</bold> male nymph (ventral view) <bold>C</bold> labrum (left: dorsal view, right: ventral view) <bold>D</bold> hypopharynx <bold>E</bold> mandible (left: left mandible, right: right mandible) <bold>F</bold> maxilla (ventral view) <bold>G</bold> labium (left: dorsal view, right: ventral view).</p></caption><graphic xmlns:xlink="http://www.w3.org/1999/xlink" xlink:href="zookeys-1234-239_article-140905__-g014.jpg" position="float" orientation="portrait" xlink:type="simple" id="oo_1305825.jpg"><uri content-type="original_file" xlink:type="simple">https://binary.pensoft.net/fig/1305825</uri></graphic></fig><fig id="F15" position="float" orientation="portrait"><object-id xmlns:xlink="http://www.w3.org/1999/xlink" content-type="doi" xlink:type="simple">10.3897/zookeys.1234.140905.figure15</object-id><object-id xmlns:xlink="http://www.w3.org/1999/xlink" content-type="arpha" xlink:type="simple">26DDA749-05A9-52B4-8E44-F955001FDEA1</object-id><label>Figure 15.</label><caption><p>Male structures of <italic><tp:taxon-name><tp:taxon-name-part taxon-name-part-type="genus" reg="Isca">I.</tp:taxon-name-part><tp:taxon-name-part taxon-name-part-type="species" reg="fascia">fascia</tp:taxon-name-part></tp:taxon-name></italic>: <bold>A</bold> male imago (lateral view) <bold>B</bold> head (dorsal view) <bold>C</bold> genitalia (ventral view).</p></caption><graphic xmlns:xlink="http://www.w3.org/1999/xlink" xlink:href="zookeys-1234-239_article-140905__-g015.jpg" position="float" orientation="portrait" xlink:type="simple" id="oo_1305826.jpg"><uri content-type="original_file" xlink:type="simple">https://binary.pensoft.net/fig/1305826</uri></graphic></fig></tp:treatment-sec><tp:treatment-sec sec-type="distribution" id="SECID0ECKBG"><title>Distribution.</title><p>China (Yunnan Prov.); northern Vietnam.</p></tp:treatment-sec><ref-list><ref id="B8"><mixed-citation xmlns:xlink="http://www.w3.org/1999/xlink" xlink:type="simple"><person-group><name name-style="western"><surname>Nguyen</surname><given-names>VV</given-names></name><name name-style="western"><surname>Bae</surname><given-names>YJ</given-names></name></person-group> (<year>2003</year>) <article-title>The mayfly family <tp:taxon-name><tp:taxon-name-part taxon-name-part-type="family">Leptophlebiidae</tp:taxon-name-part></tp:taxon-name> (<tp:taxon-name><tp:taxon-name-part taxon-name-part-type="order">Ephemeroptera</tp:taxon-name-part></tp:taxon-name>) from Vietnam.</article-title><source><tp:taxon-name><tp:taxon-name-part taxon-name-part-type="class">Insecta</tp:taxon-name-part></tp:taxon-name> Koreana</source><volume>20</volume>(<issue>3–4</issue>): <fpage>453</fpage>–<lpage>466</lpage>.</mixed-citation></ref></ref-list></tp:taxon-treatment>
